# Supplementary material for: S-Nitrosocysteine Modulates Nitrate-Mediated Redox Balance and Lipase Enzyme Activities in Food-Waste-Degrading Burkholderia vietnamiensis TVV75 to Deter Salt Stress
Source: Microorganisms. 2025 Nov 10;13(11):2559. doi: 10.3390/microorganisms13112559 (PMC12654293; doi:10.3390/microorganisms13112559)
Supplement: Supplementary file 1 [file microorganisms-13-02559-s001.zip]

Archive with 1 entries (1 files):
- microorganisms-3956621-supplementary.pdf
